# Supplementary material for: HSP70 Family in Cancer: Signaling Mechanisms and Therapeutic Advances
Source: Biomolecules. 2023 Mar 27;13(4):601. doi: 10.3390/biom13040601 (PMC10136146; doi:10.3390/biom13040601)
Supplement: Supplementary file 1 [file biomolecules-13-00601-s001.zip]

Archive with 1 entries (1 files):
- biomolecules-2221146-supplementary.xlsx
