# Supplementary material for: HSP70 Family in Cancer: Signaling Mechanisms and Therapeutic Advances
Source: Biomolecules. 2023 Mar 27;13(4):601. doi: 10.3390/biom13040601 (PMC10136146; doi:10.3390/biom13040601)
Supplement: Supplementary file 1 [file biomolecules-13-00601-s001.zip › biomolecules-2221146-supplementary.xlsx]

## Sheet: group-583
Supplementary table s1. HSP70 family in human
No.	Approved symbol by HGNC	Approved name by HGNC	Aliases (NCBI)	Cellular localization (The Human Protein Atlas)	Chromosome (NCBI)	HGNC gene ID	NCBI gene ID	Transcripts (NCBI)	Consensus coding sequence, Length (aa) (NCBI)
1	HSPA1A	heat shock protein family A (Hsp70) member 1A	HSP70; HSP72; HSPA1; HSP70I; HSP70-1; HSP70-2; HSP70.1; HSP70.2; HSP70-1A; HEL-S-103	Nucleoplasm, vesicles and cytosol	6p21.33	5232	3303	NM_005345.6	CCDS34414.1, 641
2	HSPA1B	heat shock protein family A (Hsp70) member 1B	HSP72; HSPA1; HSX70; HSP70-1; HSP70-2; HSP70.1; HSP70.2; HSP70-1B	Vesicles, cytosol and nucleoplasm	6p21.33	5233	3304	NM_005346.6	CCDS34415.1, 641
3	HSPA1L	heat shock protein family A (Hsp70) member 1 like	HSP70T; hum70t; HSP70-1L; HSP70-HOM	Vesicles and nucleoplasm	6p21.33	5234	3305	NM_005527.4	CCDS34413.1, 641
4	HSPA2	heat shock protein family A (Hsp70) member 2	HSP70-2; HSP70-3	Vesicles and nucleoplasm	14q23.3	5235	3306	NM_001387931.1; NM_021979.4	CCDS9766.1, 639
5	HSPA5	heat shock protein family A (Hsp70) member 5	BIP; GRP78; HEL-S-89n	Cytosol and extracellular exosomes	9q33.3	5238	3309	NM_005347.5	CCDS6863.1, 654
6	HSPA6	heat shock protein family A (Hsp70) member 6	HSP70B'	Vesicles, nucleoplasm and extracellular exosomes	1q23.3	5239	3310	NM_002155.5	CCDS1231.1, 643
7	HSPA7	heat shock protein family A (Hsp70) member 7 (pseudogene)	HSP70B	-	1q23.3	5240	3311	NR_024151.2	-
8	HSPA8	heat shock protein family A (Hsp70) member 8	LAP1; HSC54; HSC70; HSC71; HSP71; HSP73; LAP-1; NIP71; HEL-33; HSPA10; HEL-S-72p	Nucleoplasm and vesicles	11q24.1	5241	3312	NM_006597.6; NM_153201.4	CCDS8440.1, 646; CCDS44754.1, 493
9	HSPA9	heat shock protein family A (Hsp70) member 9	CSA; MOT; MOT2; SAAN; CRP40; EVPLS; GRP75; PBP74; GRP-75; HSPA9B; SIDBA4; mtHSP75; HEL-S-124m; Mortalin	Mitochondria	5q31.2	5244	3313	NM_004134.7	CCDS4208.1, 679
10	HSPA12A	heat shock protein family A (Hsp70) member 12A	FLJ13874; KIAA0417	Golgi apparatus and cytosol	10q25.3	19022	259217	NM_001330164.2; NM_025015.3	CCDS81511.1, 692; CCDS41569.1, 675
11	HSPA12B	heat shock protein family A (Hsp70) member 12B	dJ1009E24.2; C20orf60	Nucleoplasm	20p13	16193	116835	NM_001197327.2; NM_001318322.2; NM_052970.5	CCDS13061.1, 686; CCDS82596.1, 600
12	HSPA13	heat shock protein family A (Hsp70) member 13	STCH	Microsomes and extracellular exosomes	21q11.2	11375	6782	NM_006948.5	CCDS13567.1, 471
13	HSPA14	heat shock protein family A (Hsp70) member 14	HSP70-4; HSP70L1; MSANTD7	Cytosol	10p13	29526	51182	NM_016299.4	CCDS7103.1, 509
